# Supplementary material for: RNA-Seq and Comparative Transcriptomic Analyses of Asian Soybean Rust Resistant and Susceptible Soybean Genotypes Provide Insights into Identifying Disease Resistance Genes
Source: Int J Mol Sci. 2023 Aug 30;24(17):13450. doi: 10.3390/ijms241713450 (PMC10487414; doi:10.3390/ijms241713450)
Supplement: Supplementary file 1 [file ijms-24-13450-s001.zip]

Archive with 10 entries (10 files):
- Supplementary Figure S1.pptx
- Supplementary Figure S2.pptx
- Supplementary Figure S3.pptx
- Supplementary Figure S4.pptx
- Supplementary Table S1.xlsx
- Supplementary Table S2.xlsx
- Supplementary Table S3.xlsx
- Supplementary Table S4.xlsx
- Supplementary Table S5.xlsx
- Supplementary Table S6.xlsx
