# Supplementary material for: RNA-Seq and Comparative Transcriptomic Analyses of Asian Soybean Rust Resistant and Susceptible Soybean Genotypes Provide Insights into Identifying Disease Resistance Genes
Source: Int J Mol Sci. 2023 Aug 30;24(17):13450. doi: 10.3390/ijms241713450 (PMC10487414; doi:10.3390/ijms241713450)
Supplement: Supplementary file 1 [file ijms-24-13450-s001.zip › Supplementary Table S1.xlsx]

## Sheet: Table S1
Table S1. Number of specifically expressed genes in each group
Sample Name	Total GeneNumber	Known GeneNumber	Novel GeneNumber
R-0hpi (Rep 1)	39658	37835	1823
R-0hpi (Rep 2)	39736	37634	2102
R-0hpi (Rep 3)	38620	36710	1910
R-6hpi (Rep 1)	37646	35797	1849
R-6hpi (Rep 2)	37054	35308	1746
R-6hpi (Rep 3)	37396	35686	1710
R-24hpi (Rep 1)	38848	37166	1682
R-24hpi (Rep 2)	38635	36833	1802
R-24hpi (Rep 3)	38307	36587	1720
R-10dpi (Rep 1)	38309	36570	1739
R-10dpi (Rep 2)	37731	36066	1665
R-10dpi (Rep 3)	38463	36739	1724
S-0hpi (Rep 1)	37033	35185	1848
S-0hpi (Rep 2)	38407	36280	2127
S-0hpi (Rep 3)	35172	33634	1538
S-6hpi (Rep 1)	37847	36117	1730
S-6hpi (Rep 2)	40092	38014	2078
S-6hpi (Rep 3)	38527	36501	2026
S-24hpi (Rep 1)	39249	37278	1971
S-24hpi (Rep 2)	31962	31053	909
S-24hpi (Rep 3)	38696	36786	1910
S-10dpi (Rep 1)	37657	35900	1757
S-10dpi (Rep 2)	35421	34000	1421
S-10dpi (Rep 3)	40234	38328	1906
