# Supplementary material for: RNA-Seq and Comparative Transcriptomic Analyses of Asian Soybean Rust Resistant and Susceptible Soybean Genotypes Provide Insights into Identifying Disease Resistance Genes
Source: Int J Mol Sci. 2023 Aug 30;24(17):13450. doi: 10.3390/ijms241713450 (PMC10487414; doi:10.3390/ijms241713450)
Supplement: Supplementary file 1 [file ijms-24-13450-s001.zip › Supplementary Table S2.xlsx]

## Sheet: 0hpi
Table S2. Gene Ontology (GO)-Based Analysis of the DEGs
id	term	category	size	pval	Gene
GO:0006952	defense response	Biological Process	58	2.96e-21	Glyma.20G139000, Glyma.18G086600, Glyma.18G087400, Glyma.06G243500, Glyma.06G257400, Glyma.16G215100, Glyma.18G281700, Glyma.18G281500, Glyma.14G199400, Glyma.16G215000, Glyma.14G205000, Glyma.18G087000, Glyma.16G031600, Glyma.18G088500, Glyma.20G137900, Glyma.07G064100, Glyma.06G256300, Glyma.07G065500, Glyma.01G032900, Glyma.18G088000, Glyma.16G213800, Glyma.03G088000, Glyma.U008900, Glyma.U008…
GO:0006950	response to stress	biological_process	72	2.18e-07	Glyma.13G190400, Glyma.10G147700, Glyma.15G230800, Glyma.12G223100, Glyma.15G231500, Glyma.08G295600, Glyma.15G232800, Glyma.03G087500, Glyma.06G258500, Glyma.U035400, Glyma.18G086200, Glyma.04G240300, Glyma.03G047000, Glyma.15G197400, Glyma.18G226900, Glyma.18G280300, Glyma.16G214600, Glyma.18G086900, Glyma.07G065600, Glyma.15G052700, Glyma.15G231100, Glyma.18G082800, Glyma.20G139900, Glyma.17G1…
GO:0050896	response to stimulus	biological_process	100	0.0012	Glyma.18G281500, Glyma.16G044100, Glyma.14G001100, Glyma.06G257400, Glyma.02G017200, Glyma.18G087400, Glyma.16G031600, Glyma.18G087000, Glyma.06G021200, Glyma.14G205000, Glyma.03G219100, Glyma.14G199400, Glyma.19G149300, Glyma.16G215000, Glyma.03G088000, Glyma.01G046900, Glyma.08G179700, Glyma.03G005400, Glyma.07G065500, Glyma.06G256300, Glyma.18G083900, Glyma.07G063600, Glyma.17G040700, Glyma.01…

## Sheet: 6hpi
id	term	category	size	pval	Gene
GO:0006952	defense response	Biological Process	106	8.55e-21	Glyma.13G184800, Glyma.13G193300, Glyma.13G190000, Glyma.01G010700, Glyma.16G085200, Glyma.03G054100, Glyma.12G143000, Glyma.09G151700, Glyma.03G054500, Glyma.02G030700, Glyma.03G088100, Glyma.07G063700, Glyma.16G085400, Glyma.15G233200, Glyma.07G077700, Glyma.15G152400, Glyma.20G139300, Glyma.17G030200, Glyma.20G137300, Glyma.16G137200, Glyma.16G210600, Glyma.07G243900, Glyma.13G187900, Glyma.06…
GO:0009768	photosynthesis, light harvesting in photosystem I	biological_process	17	3.97e-12	Glyma.02G309500, Glyma.16G165200, Glyma.16G145800, Glyma.16G016100, Glyma.13G282000, Glyma.02G064700, Glyma.02G080800, Glyma.05G128000, Glyma.04G167900, Glyma.16G162600, Glyma.08G082900, Glyma.14G008000, Glyma.03G060300, Glyma.12G219300, Glyma.02G305400, Glyma.01G115900, Glyma.08G074000
GO:0009765	photosynthesis, light harvesting	biological_process	19	3.8e-10	Glyma.02G305400, Glyma.12G219300, Glyma.03G060300, Glyma.01G115900, Glyma.14G008000, Glyma.08G074000, Glyma.13G282000, Glyma.02G064700, Glyma.16G016100, Glyma.02G080800, Glyma.16G145800, Glyma.16G165200, Glyma.02G309500, Glyma.16G205200, Glyma.08G082900, Glyma.04G167900, Glyma.06G194900, Glyma.05G128000, Glyma.16G162600
GO:0018298	protein-chromophore linkage	Biological Process	19	6.04e-09	Glyma.08G082900, Glyma.16G162600, Glyma.04G167900, Glyma.06G194900, Glyma.05G128000, Glyma.02G080800, Glyma.16G016100, Glyma.13G282000, Glyma.02G064700, Glyma.16G205200, Glyma.02G309500, Glyma.16G165200, Glyma.16G145800, Glyma.08G074000, Glyma.01G115900, Glyma.12G219300, Glyma.03G060300, Glyma.02G305400, Glyma.14G008000
GO:0019748	secondary metabolic process	biological_process	55	1.85e-07	Glyma.10G200800, Glyma.04G110400, Glyma.02G119600, Glyma.09G186500, Glyma.18G223100, Glyma.U027300, Glyma.03G044900, Glyma.16G195600, Glyma.18G222900, Glyma.09G249500, Glyma.19G144700, Glyma.18G080300, Glyma.05G022100, Glyma.12G054600, Glyma.06G193500, Glyma.01G169200, Glyma.08G140600, Glyma.03G044500, Glyma.20G007200, Glyma.13G285300, Glyma.07G139800, Glyma.08G182100, Glyma.03G031000, Glyma.11G1…
GO:0006950	response to stress	biological_process	163	1.41e-06	Glyma.16G214000, Glyma.18G067800, Glyma.18G087400, Glyma.07G067900, Glyma.15G226800, Glyma.15G271000, Glyma.16G031600, Glyma.20G097700, Glyma.19G149300, Glyma.16G215000, Glyma.18G227000, Glyma.07G243600, Glyma.15G021000, Glyma.15G160900, Glyma.19G115300, Glyma.03G232500, Glyma.17G030000, Glyma.16G202400, Glyma.01G010700, Glyma.16G085200, Glyma.13G193300, Glyma.13G184800, Glyma.11G129900, Glyma.09…
GO:0019684	photosynthesis, light reaction	Biological Process	20	7.4e-06	Glyma.14G008000, Glyma.02G305400, Glyma.12G219300, Glyma.03G060300, Glyma.01G115900, Glyma.01G147700, Glyma.08G074000, Glyma.16G145800, Glyma.02G309500, Glyma.16G165200, Glyma.16G205200, Glyma.13G282000, Glyma.02G064700, Glyma.16G016100, Glyma.02G080800, Glyma.04G167900, Glyma.06G194900, Glyma.05G128000, Glyma.16G162600, Glyma.08G082900
GO:0050896	response to stimulus	biological_process	270	1.05e-05	Glyma.19G144700, Glyma.18G266300, Glyma.08G224900, Glyma.02G063900, Glyma.18G086200, Glyma.04G240300, Glyma.10G031900, Glyma.18G211100, Glyma.08G352200, Glyma.15G099800, Glyma.02G226300, Glyma.20G139900, Glyma.09G277000, Glyma.12G099300, Glyma.09G060100, Glyma.18G050800, Glyma.18G086300, Glyma.18G083200, Glyma.13G248400, Glyma.12G054200, Glyma.06G199600, Glyma.18G283200, Glyma.06G243500, Glyma.12…
GO:0009812	flavonoid metabolic process	biological_process	34	4.57e-05	Glyma.06G320800, Glyma.20G128100, Glyma.04G188100, Glyma.08G338800, Glyma.02G184200, Glyma.20G241700, Glyma.18G148500, Glyma.13G029500, Glyma.18G265800, Glyma.15G221300, Glyma.12G163400, Glyma.01G228700, Glyma.10G292200, Glyma.08G181000, Glyma.02G104400, Glyma.13G051800, Glyma.07G254600, Glyma.16G158100, Glyma.02G307300, Glyma.11G011500, Glyma.01G021700, Glyma.14G043600, Glyma.19G187400, Glyma.16…
GO:0009813	flavonoid biosynthetic process	Biological Process	33	0.00011	Glyma.01G228700, Glyma.10G292200, Glyma.08G181000, Glyma.12G163400, Glyma.07G254600, Glyma.16G158100, Glyma.13G051800, Glyma.04G188100, Glyma.06G320800, Glyma.20G128100, Glyma.18G148500, Glyma.13G029500, Glyma.18G265800, Glyma.15G221300, Glyma.08G338800, Glyma.02G184200, Glyma.20G241700, Glyma.19G105100, Glyma.03G187000, Glyma.03G104800, Glyma.08G244800, Glyma.02G104300, Glyma.07G183200, Glyma.01…

## Sheet: 24hpi
id	term	category	size	pval	Gene
GO:0006952	defense response	Biological Process	47	7.71e-17	Glyma.03G046600, Glyma.18G088000, Glyma.01G032900, Glyma.03G088000, Glyma.03G247500, Glyma.07G065500, Glyma.07G063600, Glyma.03G046500, Glyma.18G083200, Glyma.13G195600, Glyma.18G283200, Glyma.16G214000, Glyma.18G281500, Glyma.18G086600, Glyma.06G243500, Glyma.18G087400, Glyma.09G040400, Glyma.03G054300, Glyma.18G088500, Glyma.16G031600, Glyma.20G138500, Glyma.16G215000, Glyma.14G199400, Glyma.14…
GO:0006950	response to stress	biological_process	66	6.07e-09	Glyma.03G247500, Glyma.13G112000, Glyma.09G060100, Glyma.18G088000, Glyma.03G046600, Glyma.01G032900, Glyma.13G195600, Glyma.18G083200, Glyma.06G243500, Glyma.18G086600, Glyma.18G283200, Glyma.18G088500, Glyma.20G138500, Glyma.20G073400, Glyma.03G054300, Glyma.13G190400, Glyma.15G230800, Glyma.14G178300, Glyma.13G030200, Glyma.20G196900, Glyma.15G232800, Glyma.15G197400, Glyma.04G240300, Glyma.14…
GO:0050896	response to stimulus	biological_process	86	0.00056	Glyma.15G233200, Glyma.16G085400, Glyma.14G178800, Glyma.19G260400, Glyma.07G063700, Glyma.03G088100, Glyma.03G054100, Glyma.11G246900, Glyma.11G129600, Glyma.13G190000, Glyma.13G187900, Glyma.16G210600, Glyma.02G069500, Glyma.06G259800, Glyma.04G105400, Glyma.20G137300, Glyma.10G145100, Glyma.05G055600, Glyma.17G058300, Glyma.16G214800, Glyma.03G201100, Glyma.16G164200, Glyma.19G149300, Glyma.16…

## Sheet: 10dpi
id	term	category	size	pval	Gene
GO:0006952	defense response	Biological Process	172	7.67e-30	Glyma.18G280300, Glyma.07G243500, Glyma.04G035000, Glyma.18G086900, Glyma.13G188900, Glyma.08G230400, Glyma.20G137700, Glyma.18G082800, Glyma.07G037000, Glyma.06G255900, Glyma.06G260900, Glyma.09G210600, Glyma.20G178800, Glyma.13G190400, Glyma.12G007400, Glyma.01G129000, Glyma.03G034900, Glyma.09G048900, Glyma.17G048500, Glyma.18G082200, Glyma.12G144100, Glyma.06G265400, Glyma.07G062900, Glyma.06…
GO:0019748	secondary metabolic process	biological_process	108	1.4e-19	Glyma.07G089800, Glyma.03G030900, Glyma.05G161400, Glyma.09G048900, Glyma.20G007100, Glyma.05G022100, Glyma.19G144700, Glyma.04G107500, Glyma.03G044900, Glyma.16G195600, Glyma.15G252000, Glyma.12G130200, Glyma.01G108200, Glyma.17G125400, Glyma.12G054100, Glyma.09G049200, Glyma.16G131200, Glyma.03G181700, Glyma.02G024600, Glyma.02G156000, Glyma.07G142600, Glyma.03G031000, Glyma.13G285300, Glyma.14…
GO:0051704	multi-organism process	biological_process	66	2.21e-12	Glyma.06G255900, Glyma.08G352100, Glyma.02G270700, Glyma.06G260900, Glyma.08G352200, Glyma.08G352300, Glyma.01G217700, Glyma.09G099100, Glyma.20G137700, Glyma.12G144100, Glyma.07G080700, Glyma.09G049200, Glyma.15G065100, Glyma.03G002900, Glyma.09G048900, Glyma.12G142100, Glyma.13G303800, Glyma.06G262700, Glyma.06G261100, Glyma.10G253800, Glyma.07G108400, Glyma.20G137900, Glyma.03G054900, Glyma.06…
GO:0006468	protein phosphorylation	Biological Process	307	4.79e-12	Glyma.09G151400, Glyma.14G098600, Glyma.18G205000, Glyma.08G198900, Glyma.01G203500, Glyma.20G132400, Glyma.03G054900, Glyma.16G202200, Glyma.14G100600, Glyma.15G218200, Glyma.05G176100, Glyma.12G198600, Glyma.10G253100, Glyma.07G188800, Glyma.18G270600, Glyma.11G200300, Glyma.14G113200, Glyma.06G197600, Glyma.16G008500, Glyma.13G352800, Glyma.20G139600, Glyma.09G099200, Glyma.04G127100, Glyma.04…
GO:0044550	secondary metabolite biosynthetic process	biological_process	75	5.15e-12	Glyma.03G143700, Glyma.03G147700, Glyma.20G180800, Glyma.20G014800, Glyma.06G035200, Glyma.08G350800, Glyma.01G179600, Glyma.07G218200, Glyma.01G127200, Glyma.01G127100, Glyma.03G142100, Glyma.10G209800, Glyma.11G037100, Glyma.09G186300, Glyma.11G062600, Glyma.03G029900, Glyma.09G049100, Glyma.19G182300, Glyma.11G062700, Glyma.03G030400, Glyma.15G203500, Glyma.12G067100, Glyma.10G058200, Glyma.11…
GO:0055114	oxidation-reduction process	biological_process	374	4.85e-11	Glyma.U040600, Glyma.02G241200, Glyma.20G236200, Glyma.05G218400, Glyma.03G157800, Glyma.08G038600, Glyma.11G073000, Glyma.03G143700, Glyma.01G156700, Glyma.18G124900, Glyma.07G136000, Glyma.05G045900, Glyma.01G179600, Glyma.09G145600, Glyma.07G218200, Glyma.14G150100, Glyma.07G185500, Glyma.01G002700, Glyma.09G186300, Glyma.19G091800, Glyma.04G095000, Glyma.15G071200, Glyma.02G268200, Glyma.08G0…
GO:0008037	cell recognition	Biological Process	42	3.47e-10	Glyma.06G260900, Glyma.06G256400, Glyma.06G255900, Glyma.06G262000, Glyma.08G352100, Glyma.09G099100, Glyma.08G307400, Glyma.08G352300, Glyma.08G352200, Glyma.03G003000, Glyma.12G198800, Glyma.15G065100, Glyma.03G002900, Glyma.07G080700, Glyma.11G152200, Glyma.15G064900, Glyma.12G144100, Glyma.07G108200, Glyma.12G142100, Glyma.13G303800, Glyma.03G079500, Glyma.08G355200, Glyma.07G108400, Glyma.13…
GO:0009875	pollen-pistil interaction	biological_process	42	3.47e-10	Glyma.08G355200, Glyma.13G303800, Glyma.03G079500, Glyma.12G142100, Glyma.11G152200, Glyma.07G080700, Glyma.15G064900, Glyma.12G144100, Glyma.07G108200, Glyma.03G002900, Glyma.15G065100, Glyma.12G198800, Glyma.03G003000, Glyma.08G352300, Glyma.08G352200, Glyma.08G307400, Glyma.09G099100, Glyma.08G352100, Glyma.06G255900, Glyma.06G262000, Glyma.06G256400, Glyma.06G260900, Glyma.12G140300, Glyma.13…
GO:0048544	recognition of pollen	biological_process	42	3.47e-10	Glyma.06G262700, Glyma.06G261100, Glyma.07G108400, Glyma.13G248800, Glyma.13G248700, Glyma.03G054900, Glyma.13G303400, Glyma.12G198600, Glyma.06G258900, Glyma.07G188800, Glyma.19G192000, Glyma.06G257400, Glyma.06G256600, Glyma.04G042400, Glyma.06G261900, Glyma.04G042500, Glyma.09G099200, Glyma.13G283100, Glyma.03G055000, Glyma.12G140300, Glyma.08G352100, Glyma.06G255900, Glyma.06G262000, Glyma.06…
GO:0009607	response to biotic stimulus	Biological Process	42	1.1e-09	Glyma.16G145600, Glyma.09G048900, Glyma.01G013500, Glyma.20G139300, Glyma.03G093600, Glyma.15G156100, Glyma.09G049300, Glyma.17G030200, Glyma.20G137300, Glyma.02G063900, Glyma.20G138100, Glyma.09G040500, Glyma.09G049200, Glyma.20G137700, Glyma.01G217700, Glyma.07G243500, Glyma.08G230400, Glyma.20G178800, Glyma.02G270700, Glyma.03G247500, Glyma.09G048700, Glyma.09G049100, Glyma.15G274300, Glyma.15…
