# Supplementary material for: RNA-Seq and Comparative Transcriptomic Analyses of Asian Soybean Rust Resistant and Susceptible Soybean Genotypes Provide Insights into Identifying Disease Resistance Genes
Source: Int J Mol Sci. 2023 Aug 30;24(17):13450. doi: 10.3390/ijms241713450 (PMC10487414; doi:10.3390/ijms241713450)
Supplement: Supplementary file 1 [file ijms-24-13450-s001.zip › Supplementary Table S3.xlsx]

## Sheet: 0hpi
Table S3. Differentially expressed transcription factors
GeneID	TF_family
Glyma.13G292500.1	TCP
Glyma.13G292500.2	TCP
Glyma.13G292500.3	TCP
Glyma.08G077400.1	bZIP
Glyma.20G132100.1	FAR1
Glyma.20G132100.3	FAR1
Glyma.20G132100.2	FAR1
Glyma.20G132100.4	FAR1
Glyma.03G258200.1	AP2-EREBP
Glyma.11G251900.1	CAMTA
Glyma.11G251900.1	TIG
Glyma.12G105400.1	MYB
Glyma.12G105400.1	MYB-related
Glyma.15G201300.2	DBP
Glyma.15G201300.1	DBP
Glyma.06G213700.1	ABI3VP1
Glyma.17G132700.1	MADS
Glyma.17G132700.2	MADS
Glyma.08G264700.1	Tify
Glyma.03G143600.2	G2-like
Glyma.03G143600.2	MYB
Glyma.03G143600.3	MYB
Glyma.03G143600.3	MYB-related
Glyma.03G143600.1	G2-like
Glyma.03G143600.1	MYB
Glyma.20G047400.1	MYB
Glyma.20G047400.1	MYB-related
Glyma.07G091400.3	C2C2-CO-like
Glyma.07G091400.1	C2C2-CO-like
Glyma.07G091400.2	C2C2-CO-like
Glyma.03G177300.1	MYB
Glyma.03G177300.1	MYB-related
Glyma.06G198300.1	RWP-RK
Glyma.06G299900.1	MYB
Glyma.06G299900.1	MYB-related
Glyma.02G058700.1	GRAS
Glyma.15G225300.1	MYB
Glyma.15G225300.1	MYB-related
Glyma.15G225300.2	MYB
Glyma.15G225300.2	MYB-related
Glyma.15G225300.4	MYB
Glyma.15G225300.4	MYB-related
Glyma.15G225300.3	MYB
Glyma.15G225300.3	MYB-related
Glyma.15G154500.1	mTERF
Glyma.10G259000.2	FAR1
Glyma.10G259000.1	FAR1
Glyma.15G222100.1	FAR1
Glyma.17G222300.1	WRKY

## Sheet: 6hpi
GeneID	TF_family
Glyma.12G149100.1	NAC
Glyma.09G032100.1	MYB
Glyma.09G032100.1	MYB-related
Glyma.17G256500.1	ARF
Glyma.08G042100.1	MYB
Glyma.08G042100.1	MYB-related
Glyma.08G142400.1	WRKY
Glyma.07G199000.3	SBP
Glyma.07G199000.2	SBP
Glyma.07G199000.1	SBP
Glyma.11G216500.1	GRAS
Glyma.02G293300.1	C2H2
Glyma.20G008200.1	CSD
Glyma.08G011300.1	WRKY
Glyma.12G055400.2	bHLH
Glyma.12G055400.1	bHLH
Glyma.15G254000.1	NAC
Glyma.08G145300.1	AP2-EREBP
Glyma.20G132100.1	FAR1
Glyma.20G132100.3	FAR1
Glyma.20G132100.2	FAR1
Glyma.20G132100.4	FAR1
Glyma.04G190900.1	TAZ
Glyma.04G190900.2	TAZ
Glyma.02G217800.1	bHLH
Glyma.12G148900.1	NAC
Glyma.13G279900.1	NAC
Glyma.08G247300.1	TCP
Glyma.05G191300.1	NAC
Glyma.20G177600.1	LOB
Glyma.11G056200.1	HSF
Glyma.U035800.1	bHLH
Glyma.05G110900.2	bHLH
Glyma.05G110900.1	bHLH
Glyma.02G010900.1	WRKY
Glyma.18G005100.1	CAMTA
Glyma.18G005100.1	TIG
Glyma.18G005100.2	CAMTA
Glyma.18G005100.2	TIG
Glyma.04G218700.1	WRKY
Glyma.14G103100.1	WRKY
Glyma.07G044300.2	AP2-EREBP
Glyma.07G044300.1	AP2-EREBP
Glyma.07G044300.3	AP2-EREBP
Glyma.03G197900.1	NAC
Glyma.11G251900.1	CAMTA
Glyma.11G251900.1	TIG
Glyma.02G109800.1	NAC
Glyma.19G190000.1	Trihelix
Glyma.19G190000.2	Trihelix
Glyma.06G213700.1	ABI3VP1
Glyma.11G036400.1	AP2-EREBP
Glyma.08G118200.1	WRKY
Glyma.05G027000.1	MYB
Glyma.05G027000.1	MYB-related
Glyma.08G360200.1	NAC
Glyma.08G360200.2	NAC
Glyma.01G187600.1	bHLH
Glyma.15G125500.2	FAR1
Glyma.15G125500.1	FAR1
Glyma.15G125500.3	FAR1
Glyma.15G125500.4	FAR1
Glyma.12G168300.2	TCP
Glyma.12G168300.1	TCP
Glyma.16G054400.1	WRKY
Glyma.12G171000.8	ARF
Glyma.12G171000.7	ARF
Glyma.12G171000.2	ARF
Glyma.12G171000.3	ARF
Glyma.12G171000.9	ARF
Glyma.12G171000.4	ARF
Glyma.12G171000.5	ARF
Glyma.12G171000.1	ARF
Glyma.12G171000.6	ARF
Glyma.05G158200.1	C2C2-Dof
Glyma.16G023000.1	MYB
Glyma.16G023000.1	MYB-related
Glyma.08G014900.1	bHLH
Glyma.18G110700.1	NAC
Glyma.15G078300.1	NAC
Glyma.15G078300.2	NAC
Glyma.15G078300.3	NAC
Glyma.01G143500.1	HSF
Glyma.06G199600.2	bHLH
Glyma.06G199600.1	bHLH
Glyma.11G215800.1	MYB
Glyma.11G215800.1	MYB-related
Glyma.16G182400.2	RWP-RK
Glyma.16G182400.1	RWP-RK
Glyma.19G022100.1	MYB
Glyma.19G022100.1	MYB-related
Glyma.15G186300.2	WRKY
Glyma.15G186300.1	WRKY
Glyma.03G006600.1	MYB
Glyma.03G006600.1	MYB-related
Glyma.01G045500.1	TCP
Glyma.08G286000.1	C3H
Glyma.10G076100.1	ABI3VP1
Glyma.18G278100.1	C2C2-CO-like
Glyma.18G278100.2	C2C2-CO-like
Glyma.10G223200.1	AP2-EREBP
Glyma.18G034100.1	LIM
Glyma.10G237800.1	HSF
Glyma.19G159500.2	HSF
Glyma.19G159500.1	HSF
Glyma.14G032700.2	ARF
Glyma.14G032700.1	ARF
Glyma.15G093100.1	Tify
Glyma.10G010300.1	MYB
Glyma.10G010300.1	MYB-related
Glyma.01G103500.1	ARF
Glyma.01G103500.2	ARF
Glyma.10G119100.1	AP2-EREBP
Glyma.05G184500.1	WRKY
Glyma.20G117000.1	MYB
Glyma.20G117000.1	MYB-related
Glyma.02G070000.1	NAC
Glyma.10G281000.1	G2-like
Glyma.10G281000.1	MYB
Glyma.13G149700.1	Trihelix
Glyma.16G087300.1	bHLH
Glyma.02G094500.1	C2H2
Glyma.03G177300.1	MYB
Glyma.03G177300.1	MYB-related
Glyma.13G126200.3	G2-like
Glyma.13G126200.3	MYB
Glyma.13G126200.5	G2-like
Glyma.13G126200.5	MYB
Glyma.13G126200.6	G2-like
Glyma.13G126200.6	MYB
Glyma.13G126200.2	G2-like
Glyma.13G126200.2	MYB
Glyma.13G126200.4	G2-like
Glyma.13G126200.4	MYB
Glyma.13G126200.1	G2-like
Glyma.13G126200.1	MYB
Glyma.19G137800.1	HSF
Glyma.06G068800.1	AP2-EREBP
Glyma.06G068800.2	AP2-EREBP
Glyma.05G234600.1	MYB
Glyma.05G234600.1	MYB-related
Glyma.11G053100.2	WRKY
Glyma.11G053100.1	WRKY
Glyma.05G228100.1	AP2-EREBP
Glyma.05G228100.2	AP2-EREBP
Glyma.08G173400.1	NAC
Glyma.19G094100.1	WRKY
Glyma.13G180200.1	HSF
Glyma.17G101500.1	NAC
Glyma.10G138300.1	WRKY
Glyma.10G138300.2	WRKY
Glyma.10G138300.5	WRKY
Glyma.10G138300.4	WRKY
Glyma.10G138300.3	WRKY
Glyma.16G155300.1	C2C2-GATA
Glyma.16G155300.2	C2C2-GATA
Glyma.16G155300.3	C2C2-GATA
Glyma.12G022600.1	GRAS
Glyma.07G021000.1	AP2-EREBP
Glyma.07G021000.2	AP2-EREBP
Glyma.18G281400.1	AP2-EREBP
Glyma.17G062600.1	AP2-EREBP
Glyma.17G062600.2	AP2-EREBP
Glyma.01G051300.1	NAC
Glyma.18G287200.1	C2H2
Glyma.18G024400.1	LOB
Glyma.14G102900.1	WRKY
Glyma.16G042900.1	NAC
Glyma.14G094800.1	C2C2-GATA
Glyma.14G094800.2	C2C2-GATA
Glyma.03G220800.1	WRKY
Glyma.13G174000.2	ARF
Glyma.13G174000.1	ARF
Glyma.13G174000.3	ARF
Glyma.15G154500.1	mTERF
Glyma.19G217800.1	WRKY
Glyma.U013300.2	PLATZ
Glyma.U013300.1	PLATZ
Glyma.U013300.3	PLATZ
Glyma.11G088700.1	FAR1
Glyma.10G259000.2	FAR1
Glyma.10G259000.1	FAR1
Glyma.01G234000.2	PLATZ
Glyma.01G234000.1	PLATZ
Glyma.19G109100.1	NAC
Glyma.15G222100.1	FAR1
Glyma.01G189100.2	WRKY
Glyma.01G189100.1	WRKY
Glyma.14G015700.2	C3H
Glyma.14G015700.5	C3H
Glyma.14G015700.4	C3H
Glyma.14G015700.8	C3H
Glyma.14G015700.7	C3H
Glyma.14G015700.3	C3H
Glyma.14G015700.1	C3H
Glyma.14G015700.6	C3H
Glyma.03G086800.1	bHLH
Glyma.01G185800.1	HSF
Glyma.12G072000.1	LOB
Glyma.17G222300.1	WRKY
Glyma.06G082100.2	LFY
Glyma.06G082100.3	LFY
Glyma.14G127400.1	BES1
Glyma.07G074300.1	MYB
Glyma.07G074300.1	MYB-related

## Sheet: 24hpi
GeneID	TF_family
Glyma.05G191300.1	NAC
Glyma.08G215300.1	bHLH
Glyma.11G251900.1	CAMTA
Glyma.11G251900.1	TIG
Glyma.08G360200.1	NAC
Glyma.08G360200.2	NAC
Glyma.15G078300.1	NAC
Glyma.15G078300.2	NAC
Glyma.15G078300.3	NAC
Glyma.16G182400.2	RWP-RK
Glyma.16G182400.1	RWP-RK
Glyma.17G105800.1	DBP
Glyma.20G047400.1	MYB
Glyma.20G047400.1	MYB-related
Glyma.13G112000.1	Tify
Glyma.08G142500.1	C2C2-GATA
Glyma.13G122800.1	AP2-EREBP
Glyma.02G058700.1	GRAS
Glyma.02G070900.2	G2-like
Glyma.02G070900.2	MYB
Glyma.02G070900.3	G2-like
Glyma.02G070900.3	MYB
Glyma.02G070900.1	G2-like
Glyma.02G070900.1	MYB
Glyma.15G154500.1	mTERF
Glyma.15G222100.1	FAR1
Glyma.06G250300.1	ULT
Glyma.17G222300.1	WRKY

## Sheet: 10dpi
GeneID	TF_family
Glyma.13G328500.1	LOB
Glyma.13G316600.1	G2-like
Glyma.13G316600.1	MYB
Glyma.13G316600.2	G2-like
Glyma.13G316600.2	MYB
Glyma.16G152100.1	NAC
Glyma.18G025600.1	LOB
Glyma.08G042100.1	MYB
Glyma.08G042100.1	MYB-related
Glyma.13G034100.1	MADS
Glyma.13G034100.2	MADS
Glyma.04G033800.1	BES1
Glyma.09G238400.1	zf-HD
Glyma.07G227200.1	WRKY
Glyma.08G142400.1	WRKY
Glyma.11G124000.2	ABI3VP1
Glyma.11G124000.3	ABI3VP1
Glyma.11G124000.1	ABI3VP1
Glyma.12G062100.1	GRAS
Glyma.12G062100.4	GRAS
Glyma.12G062100.3	GRAS
Glyma.12G062100.2	GRAS
Glyma.11G035100.1	AP2-EREBP
Glyma.U020900.1	LOB
Glyma.09G169300.1	MYB
Glyma.09G169300.1	MYB-related
Glyma.09G169300.2	MYB
Glyma.09G169300.2	MYB-related
Glyma.05G165800.4	WRKY
Glyma.05G165800.1	WRKY
Glyma.05G165800.3	WRKY
Glyma.05G165800.2	WRKY
Glyma.04G238200.1	Sigma70-like
Glyma.10G078200.1	E2F-DP
Glyma.10G078200.2	E2F-DP
Glyma.08G011300.1	WRKY
Glyma.03G033600.1	C2H2
Glyma.02G237500.5	ABI3VP1
Glyma.02G237500.2	ABI3VP1
Glyma.02G237500.4	ABI3VP1
Glyma.02G237500.6	ABI3VP1
Glyma.02G237500.3	ABI3VP1
Glyma.02G237500.1	ABI3VP1
Glyma.12G116900.1	C3H
Glyma.01G198100.1	bHLH
Glyma.01G198100.2	bHLH
Glyma.17G180600.1	C2C2-Dof
Glyma.19G085700.1	MYB
Glyma.19G085700.1	MYB-related
Glyma.02G082100.2	MYB
Glyma.02G082100.2	Trihelix
Glyma.02G082100.1	MYB
Glyma.02G082100.1	Trihelix
Glyma.03G177500.1	AP2-EREBP
Glyma.06G157400.2	NAC
Glyma.06G157400.1	NAC
Glyma.09G212500.1	GRF
Glyma.09G212500.2	GRF
Glyma.11G140200.1	C2C2-Dof
Glyma.02G070600.1	NAC
Glyma.05G177700.1	C2H2
Glyma.05G063500.1	AP2-EREBP
Glyma.18G092200.2	WRKY
Glyma.18G092200.1	WRKY
Glyma.20G209700.1	MYB
Glyma.20G209700.1	MYB-related
Glyma.05G191300.1	NAC
Glyma.15G257700.1	NAC
Glyma.20G162800.3	MYB
Glyma.20G162800.3	MYB-related
Glyma.20G162800.2	MYB
Glyma.20G162800.2	MYB-related
Glyma.20G162800.1	MYB
Glyma.20G162800.1	MYB-related
Glyma.16G218900.1	MYB
Glyma.16G218900.1	MYB-related
Glyma.11G056200.1	HSF
Glyma.10G161200.1	MYB
Glyma.10G161200.1	Trihelix
Glyma.14G030700.2	NAC
Glyma.14G030700.1	NAC
Glyma.10G180800.1	MYB
Glyma.10G180800.1	MYB-related
Glyma.17G175500.1	ABI3VP1
Glyma.18G208800.2	WRKY
Glyma.18G208800.4	WRKY
Glyma.18G208800.1	WRKY
Glyma.18G208800.3	WRKY
Glyma.17G043700.1	Tify
Glyma.07G154300.1	GRAS
Glyma.16G164800.1	AP2-EREBP
Glyma.11G059300.1	C2C2-Dof
Glyma.18G056600.1	WRKY
Glyma.04G042300.1	MYB
Glyma.04G042300.1	MYB-related
Glyma.11G251900.1	CAMTA
Glyma.11G251900.1	TIG
Glyma.06G213700.1	ABI3VP1
Glyma.11G036400.1	AP2-EREBP
Glyma.15G179600.2	Tify
Glyma.15G179600.3	Tify
Glyma.15G179600.4	Tify
Glyma.15G179600.1	Tify
Glyma.14G190400.5	C2C2-CO-like
Glyma.14G190400.3	C2C2-CO-like
Glyma.14G190400.1	C2C2-CO-like
Glyma.14G190400.2	C2C2-CO-like
Glyma.14G190400.4	C2C2-CO-like
Glyma.05G208300.1	bHLH
Glyma.05G208300.2	bHLH
Glyma.05G208300.3	bHLH
Glyma.07G027200.1	bHLH
Glyma.09G041500.1	AP2-EREBP
Glyma.06G077400.1	WRKY
Glyma.12G238700.2	bHLH
Glyma.12G238700.1	bHLH
Glyma.15G045200.1	LOB
Glyma.13G267600.1	WRKY
Glyma.17G097900.1	WRKY
Glyma.13G349500.1	C2H2
Glyma.13G349500.2	C2H2
Glyma.09G064200.1	bHLH
Glyma.11G052100.1	MYB
Glyma.11G052100.1	MYB-related
Glyma.11G183400.1	G2-like
Glyma.11G183400.1	MYB
Glyma.12G091200.1	NAC
Glyma.02G080200.1	AP2-EREBP
Glyma.16G054400.1	WRKY
Glyma.04G183700.1	C2C2-Dof
Glyma.19G119300.1	MYB
Glyma.19G119300.1	MYB-related
Glyma.07G042800.1	Trihelix
Glyma.12G137700.1	GRAS
Glyma.05G036800.1	bHLH
Glyma.19G047800.1	G2-like
Glyma.19G047800.1	MYB
Glyma.16G189400.2	MYB
Glyma.16G189400.2	MYB-related
Glyma.16G189400.1	MYB
Glyma.16G189400.1	MYB-related
Glyma.10G225100.1	MYB
Glyma.10G225100.1	Trihelix
Glyma.05G158200.1	C2C2-Dof
Glyma.16G023000.1	MYB
Glyma.16G023000.1	MYB-related
Glyma.18G115700.1	bHLH
Glyma.18G110700.1	NAC
Glyma.08G348300.1	AP2-EREBP
Glyma.08G348300.4	AP2-EREBP
Glyma.08G348300.2	AP2-EREBP
Glyma.08G348300.3	AP2-EREBP
Glyma.U021300.2	C2C2-Dof
Glyma.U021300.1	C2C2-Dof
Glyma.06G182200.2	C2C2-Dof
Glyma.06G182200.1	C2C2-Dof
Glyma.04G230600.2	GRF
Glyma.04G230600.3	GRF
Glyma.04G230600.1	GRF
Glyma.04G230600.8	GRF
Glyma.04G230600.7	GRF
Glyma.04G230600.6	GRF
Glyma.04G230600.4	GRF
Glyma.01G143500.1	HSF
Glyma.09G280200.6	WRKY
Glyma.09G280200.1	WRKY
Glyma.09G280200.7	WRKY
Glyma.09G280200.3	WRKY
Glyma.09G280200.5	WRKY
Glyma.09G280200.4	WRKY
Glyma.09G280200.2	WRKY
Glyma.14G062200.2	MYB
Glyma.14G062200.2	MYB-related
Glyma.14G062200.1	MYB
Glyma.14G062200.1	MYB-related
Glyma.18G213200.1	WRKY
Glyma.07G055000.1	AP2-EREBP
Glyma.08G097900.1	TCP
Glyma.10G045400.1	C2H2
Glyma.08G031400.1	C3H
Glyma.17G075200.5	bHLH
Glyma.17G075200.4	bHLH
Glyma.17G075200.3	bHLH
Glyma.17G075200.1	bHLH
Glyma.17G075200.2	bHLH
Glyma.02G000800.1	bHLH
Glyma.19G222200.1	MYB
Glyma.19G222200.1	MYB-related
Glyma.13G112000.1	Tify
Glyma.17G241000.1	bHLH
Glyma.17G241000.3	bHLH
Glyma.17G241000.2	bHLH
Glyma.05G029000.1	WRKY
Glyma.05G029000.2	WRKY
Glyma.06G265500.2	GRAS
Glyma.06G265500.1	GRAS
Glyma.12G174100.1	ARF
Glyma.04G054200.1	WRKY
Glyma.15G082400.1	C2C2-Dof
Glyma.13G285400.1	GRAS
Glyma.06G148400.1	AP2-EREBP
Glyma.10G138800.2	bHLH
Glyma.10G138800.3	bHLH
Glyma.10G138800.1	bHLH
Glyma.17G234700.1	LIM
Glyma.05G184500.1	WRKY
Glyma.13G088100.1	AP2-EREBP
Glyma.03G042700.2	WRKY
Glyma.03G042700.3	WRKY
Glyma.03G042700.1	WRKY
Glyma.07G126800.1	C3H
Glyma.02G094500.1	C2H2
Glyma.17G158000.1	MYB
Glyma.17G158000.1	MYB-related
Glyma.03G177300.1	MYB
Glyma.03G177300.1	MYB-related
Glyma.08G021900.1	WRKY
Glyma.19G137800.1	HSF
Glyma.05G234600.1	MYB
Glyma.05G234600.1	MYB-related
Glyma.04G217400.1	AP2-EREBP
Glyma.04G217400.2	AP2-EREBP
Glyma.15G024500.4	C2H2
Glyma.15G024500.3	C2H2
Glyma.15G024500.1	C2H2
Glyma.15G024500.2	C2H2
Glyma.12G184700.1	G2-like
Glyma.12G184700.1	MYB
Glyma.07G027400.1	bHLH
Glyma.20G099100.1	C2H2
Glyma.04G238300.1	WRKY
Glyma.14G016000.1	GRAS
Glyma.11G163300.1	WRKY
Glyma.18G259300.1	zf-HD
Glyma.07G151100.1	Trihelix
Glyma.13G321900.1	C2H2
Glyma.11G006900.1	CPP
Glyma.02G251800.1	LIM
Glyma.01G128100.2	WRKY
Glyma.01G128100.1	WRKY
Glyma.13G180200.1	HSF
Glyma.10G213500.1	LOB
Glyma.15G139000.4	WRKY
Glyma.15G139000.3	WRKY
Glyma.15G139000.1	WRKY
Glyma.15G139000.2	WRKY
Glyma.06G206400.1	C2C2-Dof
Glyma.07G189300.1	MYB
Glyma.07G189300.1	MYB-related
Glyma.15G170500.1	bHLH
Glyma.04G064100.1	HB
Glyma.17G145300.1	AP2-EREBP
Glyma.06G160500.1	MYB
Glyma.06G160500.1	MYB-related
Glyma.07G201800.1	NAC
Glyma.03G221700.1	MYB
Glyma.03G221700.1	MYB-related
Glyma.11G145400.3	C2C2-GATA
Glyma.11G145400.2	C2C2-GATA
Glyma.11G145400.1	C2C2-GATA
Glyma.10G138300.1	WRKY
Glyma.10G138300.2	WRKY
Glyma.10G138300.5	WRKY
Glyma.10G138300.4	WRKY
Glyma.10G138300.3	WRKY
Glyma.11G176500.1	MYB
Glyma.11G176500.1	MYB-related
Glyma.16G023800.1	AP2-EREBP
Glyma.12G022600.1	GRAS
Glyma.10G290200.1	C2H2
Glyma.11G125500.3	RWP-RK
Glyma.11G125500.1	RWP-RK
Glyma.11G125500.2	RWP-RK
Glyma.05G095900.1	HSF
Glyma.05G091200.1	AP2-EREBP
Glyma.05G148700.1	MADS
Glyma.05G148700.4	MADS
Glyma.05G148700.5	MADS
Glyma.05G148700.3	MADS
Glyma.05G148700.2	MADS
Glyma.01G224800.1	WRKY
Glyma.01G206700.1	AP2-EREBP
Glyma.17G126400.1	TAZ
Glyma.18G287200.1	C2H2
Glyma.19G221700.1	WRKY
Glyma.19G221700.2	WRKY
Glyma.14G102900.1	WRKY
Glyma.10G006600.1	MYB
Glyma.10G006600.1	MYB-related
Glyma.02G298000.1	C3H
Glyma.02G298000.4	C3H
Glyma.02G298000.3	C3H
Glyma.02G298000.5	C3H
Glyma.02G298000.2	C3H
Glyma.13G234200.1	ARF
Glyma.04G223200.1	WRKY
Glyma.16G020500.1	bHLH
Glyma.14G135400.1	WRKY
Glyma.15G154500.1	mTERF
Glyma.19G228300.1	HB
Glyma.19G228300.2	HB
Glyma.06G125600.1	WRKY
Glyma.13G233900.1	AP2-EREBP
Glyma.02G284300.2	NAC
Glyma.02G284300.1	NAC
Glyma.02G141000.4	WRKY
Glyma.02G141000.1	WRKY
Glyma.02G141000.3	WRKY
Glyma.02G141000.6	WRKY
Glyma.02G141000.7	WRKY
Glyma.02G141000.5	WRKY
Glyma.19G257300.1	LOB
Glyma.20G197000.1	AP2-EREBP
Glyma.08G018300.1	WRKY
Glyma.15G222100.1	FAR1
Glyma.10G273000.1	MYB
Glyma.10G273000.1	MYB-related
Glyma.01G233400.1	MYB
Glyma.01G233400.1	MYB-related
Glyma.03G135800.1	HSF
Glyma.20G033300.1	NAC
Glyma.06G250300.1	ULT
Glyma.01G144900.1	GRF
Glyma.01G144900.2	GRF
Glyma.01G144900.3	GRF
Glyma.04G205100.2	MYB
Glyma.04G205100.2	MYB-related
Glyma.04G205100.1	MYB
Glyma.04G205100.1	MYB-related
Glyma.18G246000.1	bHLH
Glyma.03G173100.1	C2H2
Glyma.10G142600.3	bHLH
Glyma.10G142600.2	bHLH
Glyma.10G142600.4	bHLH
Glyma.10G142600.1	bHLH
Glyma.20G009800.1	G2-like
Glyma.20G009800.1	MYB
Glyma.20G224000.2	Trihelix
Glyma.20G224000.1	Trihelix
Glyma.01G185800.1	HSF
Glyma.10G165800.1	MYB
Glyma.10G165800.1	MYB-related
Glyma.12G081700.1	C2H2
Glyma.06G190800.1	WRKY
Glyma.13G241900.1	C2C2-Dof
Glyma.15G079100.1	AP2-EREBP
Glyma.01G004900.1	MYB
Glyma.01G004900.1	MYB-related
Glyma.12G050100.2	RWP-RK
Glyma.12G050100.3	RWP-RK
Glyma.12G050100.4	RWP-RK
Glyma.12G050100.1	RWP-RK
Glyma.02G006200.1	AP2-EREBP
Glyma.11G251500.12	SBP
Glyma.11G251500.3	SBP
Glyma.11G251500.19	SBP
Glyma.11G251500.18	SBP
Glyma.11G251500.14	SBP
Glyma.11G251500.13	SBP
Glyma.11G251500.6	SBP
Glyma.11G251500.16	SBP
Glyma.11G251500.4	SBP
Glyma.11G251500.9	SBP
Glyma.11G251500.15	SBP
Glyma.11G251500.17	SBP
Glyma.11G251500.7	SBP
Glyma.11G251500.10	SBP
Glyma.11G251500.1	SBP
Glyma.11G251500.8	SBP
Glyma.11G251500.5	SBP
Glyma.11G251500.11	SBP
Glyma.11G251500.2	SBP
Glyma.11G251500.20	SBP
Glyma.05G195000.1	NAC
Glyma.17G090500.1	bHLH
