# Supplementary material for: RNA-Seq and Comparative Transcriptomic Analyses of Asian Soybean Rust Resistant and Susceptible Soybean Genotypes Provide Insights into Identifying Disease Resistance Genes
Source: Int J Mol Sci. 2023 Aug 30;24(17):13450. doi: 10.3390/ijms241713450 (PMC10487414; doi:10.3390/ijms241713450)
Supplement: Supplementary file 1 [file ijms-24-13450-s001.zip › Supplementary Table S4.xlsx]

## Sheet:  Table S4
Table S4. Differentially expressed genes identified of Ca2+ signaling pathway
Glyma.09G168600 (3.0), Glyma.16G218300 (2.6), Glyma.04G076400 (2.2)	CNGCs
Glyma.19G255500 (-2.6), Glyma.03G257000 (-2.3)	CNGCs
Glyma.02G291300 (-1.4)	CDPKs
Glyma.04G194800 (3.2), Glyma.19G088200 (2.9), Glyma.04G245000 (2.9), Glyma.02G002100 (2.7), Glyma.06G171100 (2.6), Glyma.03G246800 (2.4)	CaM/CML
Glyma.02G108700 (3.1), Glyma.18G260700 (3.0), Glyma.09G236800 (3.0), Glyma.20G224300 (3.0), Glyma.14G179200 (2.9), Glyma.16G214800 (2.2), Glyma.17G034900 (1.4)	CaM/CML
Glyma.16G214500 (-2.4)	CaM/CML
Glyma.10G138300 (4.3), Glyma.08G011300 (3.1), Glyma.16G054400 (2.9), Glyma.19G094100 (2.3), Glyma.02G010900 (2.3), Glyma.03G220800	WRKY
Glyma.11G053100 (-2.4)
Glyma.08G118200 (3.1)
Glyma.01G189100 (-1.3)
Glyma.15G186300 (4.3), Glyma.14G102900 (4.1), Glyma.14G103100 (3.8), Glyma.17G222300 (3.6), Glyma.19G217800 (2.4)
Glyma.05G184500 (3.2), Glyma.08G142400 (3.2)
