# Supplementary material for: RNA-Seq and Comparative Transcriptomic Analyses of Asian Soybean Rust Resistant and Susceptible Soybean Genotypes Provide Insights into Identifying Disease Resistance Genes
Source: Int J Mol Sci. 2023 Aug 30;24(17):13450. doi: 10.3390/ijms241713450 (PMC10487414; doi:10.3390/ijms241713450)
Supplement: Supplementary file 1 [file ijms-24-13450-s001.zip › Supplementary Table S5.xlsx]

## Sheet: Table S5
Table S5. Differentially expressed NLR genes
	R0hpi vs S0hpi	R6hpi vs S6hpi	R24hpi vs S24hpi	R10dpi vs S2410dpi
Glyma.18G087400	up	up	up	up
Glyma.18G082800	up	up	up	up
Glyma.14G199400	up	up	up	up
Glyma.18G088500	up	up	up	up
Glyma.18G086200	up	up	up	nonexpression
Glyma.18G083200	up	up	up	nonexpression
Glyma.18G087000	up	up	nonexpression	nonexpression
Glyma.18G083900	up	nonexpression	nonexpression	nonexpression
Glyma.18G088000	up	up	up	nonexpression
Glyma.U008900	up			up
Glyma.14G205000	up	up	up	up
Glyma.07G063600	up	up	up	up
Glyma.07G063700	up	up	up	up
Glyma.07G065500	up	up	up
Glyma.06G256300	up	up	up
Glyma.07G065600	up
Glyma.07G064100	up			up
Glyma.01G010700		up
Glyma.09G210400		up		down
Glyma.18G082300	up
Glyma.08G119000		up	up
Glyma.07G075700		up
Glyma.07G077700		up
Glyma.16G178800
Glyma.08G119200			up	down
Glyma.14G205300				up
Glyma.07G062900				up
Glyma.07G063100				up
Glyma.18G086900	down	down	down	down
Glyma.18G086400	down	down	down	down
Glyma.18G086600	down	down	down	down
Glyma.18G091700	down
Glyma.U008800	down		down	down
Glyma.18G226900
Glyma.16G031200	down
Glyma.16G031600	down	down	down
Glyma.20G249600	down
Glyma.18G086300		down
Glyma.18G283200			down	down
Glyma.14G204700				down
Glyma.18G082200				down
Glyma.18G078000				down
Glyma.09G210600				down
Glyma.05G165800				down
Glyma.U012600				down
