# Supplementary material for: RNA-Seq and Comparative Transcriptomic Analyses of Asian Soybean Rust Resistant and Susceptible Soybean Genotypes Provide Insights into Identifying Disease Resistance Genes
Source: Int J Mol Sci. 2023 Aug 30;24(17):13450. doi: 10.3390/ijms241713450 (PMC10487414; doi:10.3390/ijms241713450)
Supplement: Supplementary file 1 [file ijms-24-13450-s001.zip › Supplementary Table S6.xlsx]

## Sheet: Table S6
	Table S6. Differentially expressed genes identified of flavonoid biosynthesis pathway
	Glyma.17G173200	dihydroflavonol 4-reductase
	Glyma.19G105100	chalcone synthase
	Glyma.18g103500	shikimate O-hydroxycinnamoyltransferase
	Glyma.02G125100	thebaine 6-O-demethylase
	Glyma.02G136300	flavanone 3-dioxygenase
	Glyma.10G061300	shikimate O-hydroxycinnamoyltransferase
	Glyma.07G209100	2OG-Fe(II) oxygenase
	Glyma.10g060700	shikimate O-hydroxycinnamoyltransferase
	Glyma.02G283500	alcohol O-acetyltransferase
	Glyma.11G070500	isoflavone reductase-like
	Glyma.11G070600	isoflavone reductase-like
	Glyma.16G033600	Salutaridinol 7-O-acetyltransferase
	Glyma.09G046400	2OG-Fe(II) oxygenase
	Glyma.01G091400	chalcone synthase
	Glyma.01G056100	codeine 3-O-demethylase
	Glyma.11G070200	isoflavone reductase-like
	Glyma.04G008600	2OG-Fe(II) oxygenase
	Glyma.07G208900	2OG-Fe(II) oxygenase
	Glyma.18G285800	Aldo/keto reductase
	Glyma.06G317000	isoflavone reductase-like
	Glyma.02G307300	Aldo/keto reductase
	Glyma.05G147000	caffeoyl-CoA 3-O-methyltransferase
	Glyma.15G250900	caffeoyl-CoA O-methyltransferase
	Glyma.16G180500	shikimate O-hydroxycinnamoyltransferase
	Glyma.16G150600	omega-hydroxypalmitate O-feruloyl transferase
	Glyma.14G058700	2OG-Fe(II) oxygenase
	Glyma.11g011500	chalcone synthase
	Glyma.03G078200	shikimate O-hydroxycinnamoyltransferase
	Glyma.05G062400	2OG-Fe(II) oxygenase
	Glyma.01G228700	chalcone synthase
	Glyma.09G134600	shikimate O-hydroxycinnamoyltransferase
	Glyma.05G022100	Cytochrome P450
	Glyma.10G292200	chalcone isomerase
	Glyma.20G241700	chalcone isomerase
	Glyma.13G082300	flavonol synthase
	Glyma.15G240600	2OG-Fe(II) oxygenase
	Glyma.16G039500	spermidine hydroxycinnamoyl transferase-like
	Glyma.17G171100	caffeoyl-CoA O-methyltransferase
